# Supplementary material for: Vemurafenib-resistance via de novo RBM genes mutations and chromosome 5 aberrations is overcome by combined therapy with palbociclib in thyroid carcinoma with BRAFV600E
Source: Oncotarget. 2017 Sep 24;8(49):84743–60. doi: 10.18632/oncotarget.21262 (PMC5689570; doi:10.18632/oncotarget.21262)
Supplement: Supplementary file 2 [file oncotarget-08-84743-s002.xlsx]

## Sheet: Microarray results
Suppl. Table 1. Affymetrix CytoScan HD
	Chromosome band	Type of alteration	Start position	End position	size
KTC1 Naïve cells	2p11.2	LOH	83590341	89129064	5.5 Mb
	2p11.1q22.3	LOH	95341387	146510181	51.2 Mb
	2q32.1q32.3	LOH	183564174	196268696	12.7 Mb
	5p15.33p11	gain	113576	46389339	46.3 Mb
	7q11.23q22.3	LOH	76914711	105797526	28.9 Mb
	7q32.2q33	LOH	129622037	136361402	6.7 Mb
	9p21.3	loss	21178270	21882264	704 kb
	9p21.3	double deletion	21882265	22413363	531 kb
	9p21.3	loss	22413365	24185376	1.8 Mb
	17p13.3p13.2	gain	525	3978531	4.0 Mb
KTC1 Res.1 cells	2p11.2	LOH	83590341	89129064	5.5 Mb
	2p11.1q22.3	LOH	95341387	146510181	51.2 Mb
	2q32.1q32.3	LOH	183564174	196268696	12.7 Mb
	5p15.33p11	gain	113576	46389339	46.3 Mb
	5q11.1q35.3	gain	49845876	180915260	131.1 Mb
	7q11.23q22.3	LOH	76914711	105797526	28.9 Mb
	7q32.2q33	LOH	129622037	136361402	6.7 Mb
	9p21.3	loss	21178270	21882264	704 kb
	9p21.3	double deletion	21882265	22413363	531 kb
	9p21.3	loss	22413365	24185376	1.8 Mb
	17p13.3p13.2	gain	525	3978531	4.0 Mb
KTC1 Res.2 cells	2p11.2	LOH	83590341	89129064	5.5 Mb
	2p11.1q22.3	LOH	95341387	146510181	51.2 Mb
	2q32.1q32.3	LOH	183564174	196268696	12.7 Mb
	5p15.33p11	gain	113576	46389339	46.3 Mb
	5q11.1q35.3	gain	49845876	180915260	131.1 Mb
	7q11.23q22.3	LOH	76914711	105797526	28.9 Mb
	7q32.2q33	LOH	129622037	136361402	6.7 Mb
	9p21.3	loss	21178270	21882264	704 kb
	9p21.3	double deletion	21882265	22413363	531 kb
	9p21.3	loss	22413365	24185376	1.8 Mb
	17p13.3p13.2	gain	525	3978531	4.0 Mb
