# Supplementary material for: Vemurafenib-resistance via de novo RBM genes mutations and chromosome 5 aberrations is overcome by combined therapy with palbociclib in thyroid carcinoma with BRAFV600E
Source: Oncotarget. 2017 Sep 24;8(49):84743–60. doi: 10.18632/oncotarget.21262 (PMC5689570; doi:10.18632/oncotarget.21262)
Supplement: Supplementary file 3 [file oncotarget-08-84743-s003.xls]

## Sheet: Sheet1
sample_name	tool_name	chromosome	position	reference_allele	alternate_allele	Canonical_Variant_Classification	Canonical_Hugo_Symbol	Annotation_Transcript	Canonical_Protein_Change	Canonical_cDNA_Change	dbsnp_site	allele_fraction
KTC1Naive	MuTect	7	140453136	A	T	Missense	BRAF	ENST00000288602.6	p.V600E	c.1799T>A	COSMIC	0.509804
KTC1Res.2	MuTect	7	140453136	A	T	Missense	BRAF	ENST00000288602.6	p.V600E	c.1799T>A	COSMIC	0.525
KTC1Res.1	MuTect	7	140453136	A	T	Missense	BRAF	ENST00000288602.6	p.V600E	c.1799T>A	COSMIC	0.536585
