# Supplementary material for: Vemurafenib-resistance via de novo RBM genes mutations and chromosome 5 aberrations is overcome by combined therapy with palbociclib in thyroid carcinoma with BRAFV600E
Source: Oncotarget. 2017 Sep 24;8(49):84743–60. doi: 10.18632/oncotarget.21262 (PMC5689570; doi:10.18632/oncotarget.21262)
Supplement: Supplementary file 4 [file oncotarget-08-84743-s004.xls]

## Sheet: Sheet1
tool_name	chromosome	position	reference_allele	alternate_allele	dbSNP_RS	Variant_Classification	Symbol	Annotation_Transcript	Protein_Change	cDNA_Change	count	dbsnp_site	allele_fraction	Coverage	Euro_Am_Pop_Freq_Pct	Afro_Am_Pop_Freq_Pct	cosmic_count
GATK	6	34857302	G	GGGCGGC		Inframe_Ins	ANKS1A	ENST00000360359.3	p.G41_G42insGG	c.123_124insGGCGGC	1		0.1622	37	-	-	-
MuTect	1	1431165	C	T	rs9792879	Missense	ATAD3B	ENST00000308647.7	p.P639S	c.1915C>T	1	COSMIC	0.113636	44	-	-	1
MuTect	17	41246221	T	C		Missense	BRCA1	ENST00000471181.2	p.K443E	c.1327A>G	1	DBSNP	0.047847	209	-	-	-
GATK	4	1388344	TCA	T	rs575561207	Frameshift	CRIPAK	ENST00000324803.4	p.T17Vfs*390	c.46_47delCA	1		0.0798	163	-	-	-
MuTect	19	15989696	G	C	rs3952537	Missense	CYP4F2	ENST00000221700.6	p.A483G	c.1448C>G	1	COSMIC	0.072289	83	-	-	1
MuTect	12	50746486	T	G		Missense	FAM186A	ENST00000327337.5	p.T1377P	c.4129A>C	1	COSMIC	0.108333	120	-	-	1
MuTect	15	23690543	T	C	rs2344900	Missense	GOLGA6L2	ENST00000567107.1	p.R43G	c.127A>G	1	COSMIC	1	3	-	-	2
MuTect	6	32725567	C	T	rs77504727	Missense	HLA-DQB2	ENST00000435145.2	p.R247H	c.740G>A	1	COSMIC	0.095238	42	-	-	0
MuTect	7	151962265	C	T	rs201834857	Missense	KMT2C	ENST00000262189.6	p.D348N	c.1042G>A	1	COSMIC	0.030055	366	-	-	1
MuTect	19	54754990	C	G		Missense	LILRB5	ENST00000450632.1	p.E549Q	c.1645G>C	1	COSMIC	1	3	-	-	0
MuTect	17	21204187	G	T	rs56067280	Missense	MAP2K3	ENST00000342679.4	p.R94L	c.281G>T	1	COSMIC	0.081395	86	-	-	1
MuTect	3	195511945	G	A	rs201304037	Missense	MUC4	ENST00000463781.3	p.A2169V	c.6506C>T	1	COSMIC	0.15	20	-	-	3
GATK	5	1036966	A	AG		Frameshift	NKD2	ENST00000382730.2	p.A25Gfs*43	c.72_73insG	1		0.1803	61	-	-	-
GATK	5	1037005	G	GGCA		Inframe_Ins	NKD2	ENST00000382730.2	p.A37dup	c.111_112insGCA	1		0.1228	57	-	-	-
GATK	5	1037004	C	CA		Frameshift	NKD2	ENST00000382730.2	p.S39Qfs*29	c.110_111insA	1		0.1228	57	-	-	-
MuTect	16	74425461	A	G		Missense	NPIPB15	ENST00000429990.1	p.H272R	c.815A>G	1	COSMIC	0.036866	217	-	-	2
MuTect	9	136083879	C	G		Missense	OBP2B	ENST00000372034.3	p.K61N	c.183G>C	1	COSMIC	0.098039	51	-	-	1
GATK	15	42302340	C	CCCCG		Frameshift	PLA2G4E	ENST00000413860.2	p.G36Rfs*19	c.105_106insCGGG	1		0.0805	87	-	-	-
MuTect	1	186276640	A	C		Missense	PRG4	ENST00000445192.2	p.T597P	c.1789A>C	1	COSMIC	0.116667	60	-	-	1
GATK	X	47041006	CGAG	C		Inframe_Del	RBM10	ENST00000377604.3	p.E513del	c.1537_1539delGAG	1		0.8701	77	-	-	-
MuTect	20	35869801	G	A	rs11539064	Missense	RPN2	ENST00000456400.1	p.E142K	c.422G>A	1	COSMIC	0.15	40	-	-	0
MuTect	1	152127999	G	T		Missense	RPTN	ENST00000316073.3	p.P526T	c.1576C>A	1	COSMIC	0.061303	261	-	-	2
MuTect	1	152082449	T	C	rs199978971	Missense	TCHH	ENST00000368804.1	p.K1082E	c.3244A>G	1	COSMIC	0.087302	126	-	-	1
GATK	2	95539829	C	CG		Frameshift	TEKT4	ENST00000295201.4	p.Y231Vfs*67	c.689_690insG	1		0.0706	85	-	-	-
MuTect	4	70360911	C	G		Missense	UGT2B4	ENST00000305107.6	p.W223C	c.669G>C	1	NOVEL	0.05	180	-	-	-
