# Supplementary material for: Vemurafenib-resistance via de novo RBM genes mutations and chromosome 5 aberrations is overcome by combined therapy with palbociclib in thyroid carcinoma with BRAFV600E
Source: Oncotarget. 2017 Sep 24;8(49):84743–60. doi: 10.18632/oncotarget.21262 (PMC5689570; doi:10.18632/oncotarget.21262)
Supplement: Supplementary file 5 [file oncotarget-08-84743-s005.xls]

## Sheet: Sheet1
tool_name	chromosome	position	reference_allele	alternate_allele	dbSNP_RS	Variant_Classification	Symbol	Annotation_Transcript	Protein_Change	cDNA_Change	count	dbsnp_site	allele_fraction	Coverage	Euro_Am_Pop_Freq_Pct	Afro_Am_Pop_Freq_Pct	cosmic_count
MuTect	1	1455652	G	T	rs2767471	Missense	ATAD3A	ENST00000378755.5	p.A264S	c.790G>T	1	COSMIC	0.068182	44	-	-	4
MuTect	17	45234303	G	C	rs200611688	Missense	CDC27	ENST00000531206.1	p.A273G	c.818C>G	1	COSMIC	0.098765	81	-	-	1
MuTect	10	46254776	A	C		Missense	FAM21C	ENST00000374362.2	p.Y521S	c.1562A>C	1	COSMIC	0.625	16	5.1508	7.3072	3
MuTect	6	32974959	A	T		Missense	HLA-DOA	ENST00000229829.5	p.M216K	c.647T>A	1	NOVEL	0.043478	138	-	-	-
MuTect	17	21319069	G	A	rs76265595	Missense	KCNJ12	ENST00000583088.1	p.E139K	c.415G>A	1	COSMIC	0.085821	268	-	-	1
MuTect	17	39262247	T	G		Missense	KRTAP4-9	ENST00000391415.1	p.L203V	c.607T>G	1	NOVEL	0.043011	93	-	-	-
MuTect	19	501701	G	A	rs72970252	Missense	MADCAM1	ENST00000215637.3	p.D234N	c.700G>A	1	COSMIC	0.291667	24	-	-	1
MuTect	X	140994200	T	C	rs57227275	Missense	MAGEC1	ENST00000285879.4	p.L337P	c.1010T>C	1	COSMIC	0.04878	123	2.8567	0.8086	2
MuTect	19	15918177	G	T	rs62619246	Missense	OR10H1	ENST00000334920.2	p.A224D	c.671C>A	1	COSMIC	0.046784	171	-	-	3
GATK	1	161254153	CGGA	C		Inframe_Del	PCP4L1	ENST00000504449.1	p.E33del	c.90_92delGGA	1		0.058	69	-	-	-
MuTect	12	11506774	C	T	rs202083397	Missense	PRB1	ENST00000500254.2	p.R88Q	c.263G>A	1	COSMIC	0.121951	41	-	-	1
MuTect	6	57467093	A	G	rs9885916	Missense	PRIM2	ENST00000607273.1	p.Y345C	c.1034A>G	1	COSMIC	0.052632	190	-	-	1
MuTect	X	135958704	G	C	rs112089728	Missense	RBMX	ENST00000320676.7	p.P167A	c.499C>G	1	COSMIC	0.333333	12	-	-	1
MuTect	18	18534948	G	C	rs201390233	Missense	ROCK1	ENST00000399799.2	p.Q1217E	c.3649C>G	1	COSMIC	0.231317	281	-	-	1
MuTect	8	10465152	A	C	rs192863038	Missense	RP1L1	ENST00000382483.3	p.D2152E	c.6456T>G	1	COSMIC	0.12844	109	-	-	1
MuTect	6	167797850	A	C	rs2983667	Missense	TCP10	ENST00000460930.2	p.V24G	c.71T>G	1	DBSNP	0.083333	48	-	-	-
MuTect	16	1306817	G	A	rs3993983	Missense	TPSD1	ENST00000211076.3	p.A92T	c.274G>A	1	COSMIC	0.179487	39	-	-	1
MuTect	11	2442281	C	T		Missense	TRPM5	ENST00000155858.6	p.R149H	c.446G>A	1	NOVEL	0.111111	27	-	-	-
MuTect	17	5036274	C	A	rs78465432	Missense	USP6	ENST00000574788.1	p.H89N	c.265C>A	1	COSMIC	0.109756	82	-	-	1
MuTect	7	100350394	T	C	rs113151628	Missense	ZAN	ENST00000546292.1	p.I889T	c.2666T>C	1	COSMIC	0.086957	253	-	-	1
