# Supplementary material for: Vemurafenib-resistance via de novo RBM genes mutations and chromosome 5 aberrations is overcome by combined therapy with palbociclib in thyroid carcinoma with BRAFV600E
Source: Oncotarget. 2017 Sep 24;8(49):84743–60. doi: 10.18632/oncotarget.21262 (PMC5689570; doi:10.18632/oncotarget.21262)
Supplement: Supplementary file 6 [file oncotarget-08-84743-s006.xls]

## Sheet: RBMX_nodes1
Supp. Table 5 Differentially expressed genes in BRAFV600E-PTC versus BRAFWT-PTC TCGA human samples interconnected with RBMX gene
Gene name	logFC (fold change)	chromosome	p-value	Fold change
ARMCX3	-1.18359	chrX	0	2.27142
ARNTL	-1.16222	chr11	0	2.23801
BAIAP3	-1.1959	chr16	0	2.29088
CAMK2N1	-1.1649	chr1	0	2.24217
CDK5RAP2	-1.00233	chr9	0	2.00323
CLRN3	-1.22738	chr10	8.83e-193	2.34142
CRHR2	-1.09472	chr7	5.17e-305	2.13571
CYSLTR2	-1.05366	chr13	0	2.0758
DTX4	-1.21867	chr11	0	2.32732
EPPK1	-1.2123	chr8	0	2.31707
ERBB3	-1.17252	chr12	0	2.25405
GABRB2	-1.56759	chr5	0	2.9641
GCNT4	-1.04521	chr5	0	2.06367
GJB3	-1.27784	chr1	0	2.42475
IGFBP5	-1.04	chr2	0	2.05623
IL1RAP	-1.1997	chr3	0	2.29692
ITGB8	-1.11086	chr7	0	2.15974
KCP	-1.08771	chr7	0	2.12536
LOC100126784	-1.30883	chr11	0	2.47741
MET	-1.06749	chr7	0	2.09578
NOD1	-1.14669	chr7	0	2.21406
NRIP1	-1.01495	chr21	0	2.02083
PALM	-1.01389	chr19	0	2.01935
PDE5A	-1.19801	chr4	0	2.29423
PLCD3	-1.07036	chr17	0	2.09995
PLEKHA6	-1.3037	chr1	0	2.46861
PLXNC1	-1.37462	chr12	0	2.593
PROS1	-1.16604	chr3	0	2.24395
PTPRE	-1.25899	chr10	0	2.39328
RBM10	0.0457558	chrX	1.66e-156	1.03222
RBMX	-0.0822101	chrX	0	1.05864
RSPO4	-1.37161	chr20	0	2.58759
SEL1L3	-1.0159	chr4	0	2.02217
SLIT2	-1.21705	chr4	0	2.32471
SNAP25	-1.09367	chr20	0	2.13416
SYTL5	-1.36927	chrX	0	2.5834
TGFBR1	-1.13057	chr9	0	2.18945
TRPC5	-1.44832	chrX	0	2.7289
