# Supplementary material for: Vemurafenib-resistance via de novo RBM genes mutations and chromosome 5 aberrations is overcome by combined therapy with palbociclib in thyroid carcinoma with BRAFV600E
Source: Oncotarget. 2017 Sep 24;8(49):84743–60. doi: 10.18632/oncotarget.21262 (PMC5689570; doi:10.18632/oncotarget.21262)
Supplement: Supplementary file 7 [file oncotarget-08-84743-s007.xls]

## Sheet: Sheet1
Suppl. Table 6 Cancer genes on chromosome 5p
Label	Chromosome	Min	Max	Size (kbp)	Type	File	Name/ID
PDCD6	5	271736	315089	43.353	Default User Annotation	Oncology Gene List.aed	PDCD6
EXOC3	5	443334	467411	24.077	Default User Annotation	Oncology Gene List.aed	EXOC3
SLC9A3	5	473334	524549	51.215	Default User Annotation	Oncology Gene List.aed	SLC9A3
CEP72	5	612405	653668	41.263	Default User Annotation	Oncology Gene List.aed	CEP72
TPPP	5	659977	693510	33.533	Default User Annotation	Oncology Gene List.aed	TPPP
ZDHHC11	5	795720	851101	55.381	Default User Annotation	Oncology Gene List.aed	ZDHHC11
TRIP13	5	892969	918164	25.195	Default User Annotation	Oncology Gene List.aed	TRIP13
TERT	5	1253282	1295162	41.88	Default User Annotation	Oncology Gene List.aed	TERT
CLPTM1L	5	1317999	1345002	27.003	Default User Annotation	Oncology Gene List.aed	CLPTM1L
IRX2	5	2746279	2751769	5.49	Default User Annotation	Oncology Gene List.aed	IRX2
ADAMTS16	5	5140443	5320412	179.969	Default User Annotation	Oncology Gene List.aed	ADAMTS16
SRD5A1	5	6633500	6669675	36.175	Default User Annotation	Oncology Gene List.aed	SRD5A1
FASTKD3	5	7859272	7869150	9.878	Default User Annotation	Oncology Gene List.aed	FASTKD3
MTRR	5	7869217	7901237	32.02	Default User Annotation	Oncology Gene List.aed	MTRR
D5S1518E	5	9035138	9546233	511.095	Default User Annotation	Oncology Gene List.aed	D5S1518E
SEMA5A	5	9035138	9546233	511.095	Default User Annotation	Oncology Gene List.aed	SEMA5A
D5S630	5	9460963	9661368	200.405	Default User Annotation	Oncology Gene List.aed	D5S630
D5S2064	5	9533179	9733489	200.31	Default User Annotation	Oncology Gene List.aed	D5S2064
DAP	5	10679342	10761387	82.045	Default User Annotation	Oncology Gene List.aed	DAP
CTNND2	5	10971952	11904110	932.158	Default User Annotation	Oncology Gene List.aed	CTNND2
CDH12	5	21750973	22853731	1102.76	Default User Annotation	Oncology Gene List.aed	CDH12
CDH6	5	31193762	31329253	135.491	Default User Annotation	Oncology Gene List.aed	CDH6
SLC45A2	5	33944721	33984780	40.059	Default User Annotation	Oncology Gene List.aed	SLC45A2
RAD1	5	34905365	34915780	10.415	Default User Annotation	Oncology Gene List.aed	RAD1
PRLR	5	35048861	35230823	181.962	Default User Annotation	Oncology Gene List.aed	PRLR
SKP2	5	36152189	36184147	31.958	Default User Annotation	Oncology Gene List.aed	SKP2
GDNF	5	37812779	37839782	27.003	Default User Annotation	Oncology Gene List.aed	GDNF
LIFR	5	38475064	38595507	120.443	Default User Annotation	Oncology Gene List.aed	LIFR
DAB2	5	39371780	39425335	53.555	Default User Annotation	Oncology Gene List.aed	DAB2
PRKAA1	5	40759481	40798297	38.816	Default User Annotation	Oncology Gene List.aed	PRKAA1
CARD6	5	40841410	40855456	14.046	Default User Annotation	Oncology Gene List.aed	CARD6
C7	5	40909599	40983041	73.442	Default User Annotation	Oncology Gene List.aed	C7
GHR	5	42423877	42721980	298.103	Default User Annotation	Oncology Gene List.aed	GHR
