# Supplementary material for: Vemurafenib-resistance via de novo RBM genes mutations and chromosome 5 aberrations is overcome by combined therapy with palbociclib in thyroid carcinoma with BRAFV600E
Source: Oncotarget. 2017 Sep 24;8(49):84743–60. doi: 10.18632/oncotarget.21262 (PMC5689570; doi:10.18632/oncotarget.21262)
Supplement: Supplementary file 8 [file oncotarget-08-84743-s008.xls]

## Sheet: Sheet1
Suppl. Table 7 Cancer genes on chromosome 5q
Label	Chromosome	Min	Max	Size (kbp)	Type	File	Name/ID
TRIPO	5	49866028	49893992	27.964	Default User Annotation	Oncology Gene List.aed	TRIPO
MAP3K1	5	56110900	56191979	81.079	Default User Annotation	Oncology Gene List.aed	MAP3K1
ERCC8	5	60169659	60240905	71.246	Default User Annotation	Oncology Gene List.aed	ERCC8
PIK3R1	5	67511584	67597649	86.065	Default User Annotation	Oncology Gene List.aed	PIK3R1
CDK7	5	68530622	68573257	42.635	Default User Annotation	Oncology Gene List.aed	CDK7
RAD17	5	68665124	68710628	45.504	Default User Annotation	Oncology Gene List.aed	RAD17
ENC1	5	73923234	73937249	14.015	Default User Annotation	Oncology Gene List.aed	ENC1
DHFR	5	79922045	79950800	28.755	Default User Annotation	Oncology Gene List.aed	DHFR
MSH3	5	79950294	80172634	222.34	Default User Annotation	Oncology Gene List.aed	MSH3
RASGRF2	5	80256558	80521953	265.395	Default User Annotation	Oncology Gene List.aed	RASGRF2
XRCC4	5	82373317	82649579	276.262	Default User Annotation	Oncology Gene List.aed	XRCC4
MEF2C	5	88014058	88199922	185.864	Default User Annotation	Oncology Gene List.aed	MEF2C
C5ORF13	5	111065000	111312628	247.628	Default User Annotation	Oncology Gene List.aed	C5ORF13
APC	5	112043217	112181936	138.719	Default User Annotation	Oncology Gene List.aed	APC
MCC	5	112357796	112824527	466.731	Default User Annotation	Oncology Gene List.aed	MCC
CDO1	5	115140430	115152405	11.975	Default User Annotation	Oncology Gene List.aed	CDO1
ZNF608	5	123972610	124080805	108.195	Default User Annotation	Oncology Gene List.aed	ZNF608
SLC12A2	5	127419483	127525380	105.897	Default User Annotation	Oncology Gene List.aed	SLC12A2
FNIP1	5	130977407	131132756	155.349	Default User Annotation	Oncology Gene List.aed	FNIP1
ACSL6	5	131285666	131347761	62.095	Default User Annotation	Oncology Gene List.aed	ACSL6
IL3	5	131396347	131398896	2.549	Default User Annotation	Oncology Gene List.aed	IL3
CSF2	5	131409485	131411859	2.374	Default User Annotation	Oncology Gene List.aed	CSF2
IRF1	5	131817301	131826465	9.164	Default User Annotation	Oncology Gene List.aed	IRF1
RAD50	5	131892616	131980313	87.697	Default User Annotation	Oncology Gene List.aed	RAD50
SEPT8	5	132086509	132113561	27.052	Default User Annotation	Oncology Gene List.aed	SEPT8
AFF4	5	132211071	132299354	88.283	Default User Annotation	Oncology Gene List.aed	AFF4
HSPA4	5	132387662	132440709	53.047	Default User Annotation	Oncology Gene List.aed	HSPA4
TCF7	5	133450402	133483920	33.518	Default User Annotation	Oncology Gene List.aed	TCF7
SKP1	5	133492082	133512724	20.642	Default User Annotation	Oncology Gene List.aed	SKP1
SMAD5	5	135468536	135518422	49.886	Default User Annotation	Oncology Gene List.aed	SMAD5
CDC25C	5	137620959	137667516	46.557	Default User Annotation	Oncology Gene List.aed	CDC25C
EGR1	5	137801181	137805004	3.823	Default User Annotation	Oncology Gene List.aed	EGR1
CTNNA1	5	138089107	138270723	181.616	Default User Annotation	Oncology Gene List.aed	CTNNA1
CXXC5	5	139028301	139062680	34.379	Default User Annotation	Oncology Gene List.aed	CXXC5
ANKHD1	5	139781399	139919441	138.042	Default User Annotation	Oncology Gene List.aed	ANKHD1
HDAC3	5	141000443	141016423	15.98	Default User Annotation	Oncology Gene List.aed	HDAC3
PCDH1	5	141232672	141257944	25.272	Default User Annotation	Oncology Gene List.aed	PCDH1
ARHGAP26	5	142150292	142608572	458.28	Default User Annotation	Oncology Gene List.aed	ARHGAP26
NR3C1	5	142657496	142815077	157.581	Default User Annotation	Oncology Gene List.aed	NR3C1
SPINK1	5	147204143	147211260	7.117	Default User Annotation	Oncology Gene List.aed	SPINK1
SPINK7	5	147691990	147695482	3.492	Default User Annotation	Oncology Gene List.aed	SPINK7
MIR143	5	148808481	148808586	0.105	Default User Annotation	Oncology Gene List.aed	MIR143
MIR145	5	148810209	148810296	0.087	Default User Annotation	Oncology Gene List.aed	MIR145
CSNK1A1	5	148874845	148931007	56.162	Default User Annotation	Oncology Gene List.aed	CSNK1A1
SLC26A2	5	149340300	149366963	26.663	Default User Annotation	Oncology Gene List.aed	SLC26A2
CSF1R	5	149432854	149492935	60.081	Default User Annotation	Oncology Gene List.aed	CSF1R
PDGFRB	5	149493401	149535422	42.021	Default User Annotation	Oncology Gene List.aed	PDGFRB
CDX1	5	149546344	149564121	17.777	Default User Annotation	Oncology Gene List.aed	CDX1
RPS14	5	149823792	149829319	5.527	Default User Annotation	Oncology Gene List.aed	RPS14
G3BP1	5	151151476	151184915	33.439	Default User Annotation	Oncology Gene List.aed	G3BP1
GEMIN5	5	154266976	154317776	50.8	Default User Annotation	Oncology Gene List.aed	GEMIN5
ITK	5	156607906	156682109	74.203	Default User Annotation	Oncology Gene List.aed	ITK
EBF1	5	158122923	158526788	403.865	Default User Annotation	Oncology Gene List.aed	EBF1
PTTG1	5	159848865	159855746	6.881	Default User Annotation	Oncology Gene List.aed	PTTG1
RANBP17	5	170289022	170727018	437.996	Default User Annotation	Oncology Gene List.aed	RANBP17
TLX3	5	170736288	170739137	2.849	Default User Annotation	Oncology Gene List.aed	TLX3
NPM1	5	170814797	170837888	23.091	Default User Annotation	Oncology Gene List.aed	NPM1
DUSP1	5	172195093	172198203	3.11	Default User Annotation	Oncology Gene List.aed	DUSP1
BNIP1	5	172571445	172591390	19.945	Default User Annotation	Oncology Gene List.aed	BNIP1
NKX2-5	5	172659107	172662315	3.208	Default User Annotation	Oncology Gene List.aed	NKX2-5
PCDH24	5	175969512	176022769	53.257	Default User Annotation	Oncology Gene List.aed	PCDH24
FGFR4	5	176513921	176525127	11.206	Default User Annotation	Oncology Gene List.aed	FGFR4
NSD1	5	176560079	176727214	167.135	Default User Annotation	Oncology Gene List.aed	NSD1
SQSTM1	5	179233388	179265078	31.69	Default User Annotation	Oncology Gene List.aed	SQSTM1
MIR340	5	179442303	179442397	0.094	Default User Annotation	Oncology Gene List.aed	MIR340
MAPK9	5	179660594	179719071	58.477	Default User Annotation	Oncology Gene List.aed	MAPK9
FLT4	5	180028506	180076624	48.118	Default User Annotation	Oncology Gene List.aed	FLT4
GNB2L1	5	180663928	180670906	6.978	Default User Annotation	Oncology Gene List.aed	GNB2L1
